# Supplementary material for: Astrocyte-intrinsic signaling of chitinase-like protein CHI3L1 drives inflammation and amplifies demyelination in neuromyelitis optica
Source: J Clin Invest. 2026 Jan 2;136(1):e195506. doi: 10.1172/JCI195506 (PMC12721897; doi:10.1172/JCI195506)
Supplement: Supporting data values [file jci-136-195506-s306.xlsx]

## Sheet: Figure 1
Figure 1B	Ctrl-IgG+Vehicle	AQP4-IgG+Vehicle	Ctrl-IgG+CHI3L1	AQP4-IgG+CHI3L1
	0.158304	0.94579	0.434948	1.8664
	0.135621	1.16486	0.426986	1.03201
	0.104575	0.818435	0.568533	1.30219
	0.0346021	0.821511	0.365424	0.985909
	0.0554594	0.727989	0.515875	1.37543
	Ctrl-IgG	AQP4-IgG
Figure 1C	0.2654	1.5352
	0.3125	1.3268
	0.2861	1.5214
	MBP
Figure 1D	Ctrl-IgG+Vehicle	AQP4-IgG+Vehicle	Ctrl-IgG+CHI3L1	AQP4-IgG+CHI3L1
	1.01	0.75	0.92	0.55
	0.96	0.67	0.77	0.73
	1.07	0.74	0.85	0.67
	0.98	0.82	0.89	0.64
	0.98	0.75	0.96	0.56
	NFH
	Ctrl-IgG+Vehicle	AQP4-IgG+Vehicle	Ctrl-IgG+CHI3L1	AQP4-IgG+CHI3L1
	0.95	0.99	0.91	0.91
	0.93	0.95	1	0.95
	0.98	0.92	0.91	0.9
	1.08	0.95	0.97	0.92
	1.06	0.91	1.01	0.91
Figure 1E (left)	Ctrl-IgG+Vehicle	AQP4-IgG+Vehicle	Ctrl-IgG+CHI3L1	AQP4-IgG+CHI3L1				Figure 1E (right)	Ctrl-IgG+Vehicle	AQP4-IgG+Vehicle	Ctrl-IgG+CHI3L1	AQP4-IgG+CHI3L1
	453	970	395	1309					29.31	53.13	24.49	64.04
	419	1156	462	1339					30.77	48.65	36.07	57.23
	386	1076	453	1387					23.53	42.96	27.59	59.3
	402	1007	367	1450					26.67	47.45	36.17	58.62
	397	1050	426	1458					34.78	55.56	31.03	60
Figure 1F (left)	Ctrl-IgG+Vehicle	AQP4-IgG+Vehicle	Ctrl-IgG+CHI3L1	AQP4-IgG+CHI3L1				Figure 1F (right)	Ctrl-IgG+Vehicle	AQP4-IgG+Vehicle	Ctrl-IgG+CHI3L1	AQP4-IgG+CHI3L1
	0.93	1.28	1.06	1.8					1.07	1.28	0.97	1.68
	1.05	1.41	1.04	1.83					1.01	1.25	1.01	1.92
	1.02	1.28	0.96	1.52					0.9	1.38	0.99	1.72
	0.99	1.51	1.01	1.62					0.88	1.27	1.05	1.83
	1	1.31	1	1.58					1.14	1.42	0.98	1.78
Figure 1H	Ctrl-IgG+Vehicle	AQP4-IgG+Vehicle	Ctrl-IgG+CHI3L1	AQP4-IgG+CHI3L1
	1.10069	0.804962	0.961074	0.705489
	1.0346	0.773664	0.938747	0.709968
	1.03039	0.831972	0.934444	0.651497
	0.98697	0.827873	0.914235	0.753739
	0.847349	0.806577	0.862035	0.698363
Figure 1I (left)	Ctrl-IgG+Vehicle	AQP4-IgG+Vehicle	Ctrl-IgG+CHI3L1	AQP4-IgG+CHI3L1
	6.5	4.5	5.9	4.6
	6.2	5.3	6	4.3
	5.7	5.2	6.3	4.2
	6.2	5.3	5.8	4.1
	5.8	5.2	5.5	4.8
	6.3	4.8	6.4	5.2
	5.9	4.5	5.7	4.9
	6.2	5.5	6.4	4
Figure 1I (right)	Ctrl-IgG+Vehicle								AQP4-IgG+Vehicle								Ctrl-IgG+CHI3L1								AQP4-IgG+CHI3L1
	196	212	210	253	277	243	189	203	201	227	232	242	243	235	191	234	200	222	246	188	232	235	261	206	284	193	237	206	217	212	230	219
	238	271	280	215	226	254	199	234	295	215	221	227	229	259	238	248	211	242	181	287	255	283	265	237	232	229	242	247	254	226	258	232
	226	268	271	278	194	204	262	259	206	209	234	178	237	213	240	185	208	213	293	242	208	225	258	283	236	208	240	175	178	181	237	225
	216	272	246	275	223	227	239	248	184	207	212	199	193	216	190	207	232	216	239	210	261	226	233	241	170	179	157	206	211	120	169	181
	220	228	245	272	247	250	249	256	177	185	198	180	215	209	212	202	224	205	268	218	238	235	220	221	154	176	158	170	184	157	147	185
	212	266	246	233	236	215	264	260	218	198	193	189	186	190	165	184	265	245	255	218	210	242	207	229	150	171	172	165	189	174	178	159
Figure 1G (left, bottom)
Figure 1G (right, upper)
Figure 1G (right, bottom)

## Sheet: Figure S1
Figure S1B (upper 1)	Sham	1dpi	3dpi	7dpi	14dpi	21dpi	28dpi
	0.0682457	0.839271	1.20841	0.672154	0.0753917	0.109284	0.0876254
	0.0975316	1.23208	1.52695	0.694308	0.128461	0.0853726	0.148931
	0.043763	0.993641	1.07539	0.865217	0.0987153	0.0765294	0.0518463
	0.129875	0.831728	1.34206	0.625932	0.0896326	0.108474	0.112589
	0.0615383	0.809284	0.984274	0.776429	0.156915	0.147353	0.0821754
Figure S1B (upper 2)	Sham	1dpi	3dpi	7dpi	14dpi	21dpi	28dpi
	0.0721539	0.683519	1.25739	0.552175	0.289135	0.115739	0.0912754
	0.104693	0.705287	1.58205	0.618935	0.234761	0.196419	0.152089
	0.0489361	0.879137	1.09463	0.607462	0.305921	0.187251	0.0537613
	0.13752	0.631841	1.36351	0.542807	0.198528	0.112874	0.118406
	0.0658149	0.787252	0.996482	0.416393	0.267305	0.153692	0.0869325
Figure S1B (upper 3)	Sham	1dpi	3dpi	7dpi	14dpi	21dpi	28dpi
	2580.89	765.895	522.745	891.496	1474.76	1642.09	1803.32
	2392.1	716.53	476.055	476.055	1703.24	1958.34	2275.66
	2164.75	879.244	664.717	789.889	1067.8	1938.34	1916.66
	2244.88	657.518	605.684	807.524	1340.99	2105.04	2179
	2406.36	851.379	434.501	863.364	1047.85	2135.38	2047.85
Figure S1B (upper 4)	Sham	1dpi	3dpi	7dpi	14dpi	21dpi	28dpi
	627.154	427.532	753.193	2135.75	1357.29	1491.66	1217.85
	589.072	389.107	892.074	1982.31	1620.84	1052.93	1408.27
	741.693	562.841	647.531	2376.19	1189.51	1586.11	1712.05
	536.82	493.626	561.825	1859.62	1743.09	1304.73	1106.38
	698.371	351.973	708.369	2410.85	1268.37	1695.43	1539.71
Figure S1C	Ctrl-IgG	AQP4-IgG
	0.121549	0.842155
	0.154231	0.859943
	0.136949	0.836599
Figure S1D	Ctrl-IgG+Vehicle	AQP4-IgG+Vehicle	Ctrl-IgG+CHI3L1	AQP4-IgG+CHI3L1
	0.0450788	1.47241	0.289004	2.00077
	0.0350827	1.48981	0.346905	2.40763
	0.0768935	1.1511	0.256517	1.21694
	0.0516148	0.89629	0.174683	1.14245
	0.0865052	0.824106	0.284583	2.19031

## Sheet: Figure S2
Figure S2A (left upper1)		Ctrl-IgG+Vehicle	AQP4-IgG+Vehicle	Ctrl-IgG+CHI3L1	AQP4-IgG+CHI3L1
		3085.06	5515.38	3893.63	6135.67
		3545.38	5156	4552.98	5480.42
		3608.77	4663.28	4284.24	6759.13
		3271.31	4736.38	3659.09	5936.08
		3725.5	5063.27	3454.17	6017.77
Figure S2A (left upper2)		Ctrl-IgG+Vehicle	AQP4-IgG+Vehicle	Ctrl-IgG+CHI3L1	AQP4-IgG+CHI3L1
		0.947909	0.832213	0.866295	0.741461
		0.959159	0.840781	0.875467	0.755934
		1.00915	0.856826	0.90229	0.729561
		1.03523	0.861764	0.904226	0.791038
		1.04855	0.776015	0.917368	0.715276
Figure S2A (left upper3)		Ctrl-IgG+Vehicle	AQP4-IgG+Vehicle	Ctrl-IgG+CHI3L1	AQP4-IgG+CHI3L1
		2203.61	4039.43	3017.56	5113.06
		2532.42	4178.14	2995.38	4447.88
		2706.58	4818.72	3855.82	5199.33
		2280.01	3674.78	2945.12	4452.06
		2794.12	3583.24	3207.44	5054.93
Figure S2A (right)		Ctrl-IgG+Vehicle	AQP4-IgG+Vehicle	Ctrl-IgG+CHI3L1	AQP4-IgG+CHI3L1
		7668.58	6369.88	7300.56	4397.23
		7293.36	5511.58	6949.28	4447.88
		8300.17	5129.61	7497.42	4991.36
		7434.8	5471.34	6247.23	4102.88
		7730.41	5374.85	7237.3	4894.45
Figure S2B		Ctrl-IgG+Vehicle	0.843642	0.667756	0.709068	0.786756	0.874961	0.952795	0.717552
			0.920025	0.817646	0.942125	1.02904	0.939571	0.975712	1.13347
			1.28837	1.83154	1.49694	1.23517	1.21641	1.07567	1.22953
		AQP4-IgG+Vehicle	16.8532	15.6625	15.8346	2.27453	7.30138	7.27766	14.2025
			8.47592	16.2122	12.0837	2.32227	7.32986	10.8875	17.8589
			12.6312	13.4176	13.1871	4.10865	7.68147	9.81233	14.3799
		AQP4-IgG+CHI3L1	18.991	20.8965	29.9168	4.24716	13.2654	28.472	25.7112
			21.4292	17.3264	20.1179	5.42235	25.601	21.9081	24.7259
			24.0945	24.3272	22.3065	5.68704	22.072	19.6259	30.0748
Figure S2C			Ctrl-IgG+Vehicle					AQP4-IgG+Vehicle					AQP4-IgG+CHI3L1
		TNF-α (pg/mg)	36.0216	32.7456	55.1834			142.264	143.084	145.621			149.425	165.911	166.359
		IL-1β(pg/mg)	20.9062	21.3437	21.8504			62.9841	65.9538	66.2394			77.1476	79.0323	80.6886
		IL-6(pg/mg)	14.5422	15.5926	15.8204			57.4532	63.3441	67.1975			71.3167	73.7971	74.0185
		C3(μg/mg)	28.1045	33.0684	30.2584			43.1522	41.3813	46.6255			57.5723	47.736	54.841
Figure S2D		PCNA		PBS	CHI3L1	Unpaired t test
			raw	0.974982	0.282196	P value	<0.0001
				1.02502	0.261202	P value summary	****
				1.08434	0.251546	Significantly different (P < 0.05)?	Yes
				1.21565	0.206969	One- or two-tailed P value?	Two-tailed
				0.70001	0.132668	t, df	t=8.671, df=8
			Mean	1	0.2269
			Std. Deviation	0.1903	0.05941
			Std. Error of Mean	0.08511	0.02657
Figure S2F		MBP		PBS	CHI3L1	Unpaired t test			ClCaspase3		PBS	CHI3L1	Unpaired t test
			RAW	0.912846	0.475929	P value	0.0002			RAW	0.805446	0.820734	P value	0.7716
				1.08715	0.445543	P value summary	***				1.19456	0.658869	P value summary	ns
				1.0626	0.614855	Significantly different (P < 0.05)?	Yes				0.891376	1.12206	Significantly different (P < 0.05)?	No
				0.937401	0.583869	One- or two-tailed P value?	Two-tailed				1.10862	1.20737	One- or two-tailed P value?	Two-tailed
			Mean	1	0.53	t, df	t=7.834, df=6			Mean	1	0.9523	t, df	t=0.3037, df=6
			Std. Deviation	0.08762	0.08197					Std. Deviation	0.1819	0.2564
			Std. Error of Mean	0.04381	0.04099					Std. Error of Mean	0.09097	0.1282
Figure S2G		nanofiber
				PBS	CHI3L1	Unpaired t test
				0.830039	0.337113	P value	0.02
				1.17476	0.626342	P value summary	*
				0.995202	0.552229	Significantly different (P < 0.05)?	Yes
			Mean	1	0.5052	One- or two-tailed P value?	Two-tailed
			Std. Deviation	0.1724	0.1502	t, df	t=3.747, df=4
			Std. Error of Mean	0.09954	0.08674

## Sheet: Figure 2
Figure 2B (left)	Ctrl-IgG +msCtrl-IgG	AQP4-IgG +msCtrl-IgG	AQP4-IgG +anti-CHI3L1
	1.15254	2.0113	1.03955
	0.813559	2.35028	0.858757
	0.836158	1.9661	1.71751
	1.19774	2.0565	0.79096
Figure 2B (right)	Ctrl-IgG +msCtrl-IgG	AQP4-IgG +msCtrl-IgG	AQP4-IgG +anti-CHI3L1
	0.647619	1.77243	0.569424
	1.07268	2.66867	1.07469
	1.35338	1.80852	0.75188
	0.926316	2.27368	1.12481
Figure 2C (left1)	Ctrl-IgG +msCtrl-IgG	AQP4-IgG +msCtrl-IgG	AQP4-IgG +anti-CHI3L1
	0.945488	0.777124	0.961355
	0.95313	0.814234	0.948281
	1.09352	0.84688	1.07204
	0.957155	0.896866	1.00243
	1.05071	0.838842	0.940254
Figure 2C (left2)	Ctrl-IgG +msCtrl-IgG	AQP4-IgG +msCtrl-IgG	AQP4-IgG +anti-CHI3L1
	3894.79	5060.32	4154.59
	3674.38	4431.98	3945.07
	3955.06	4490.49	3674.86
	3081.2	5332.38	3586.52
	4287.14	4367.2	3738.04
Figure 2C (left3)	Ctrl-IgG +msCtrl-IgG	AQP4-IgG +msCtrl-IgG	AQP4-IgG +anti-CHI3L1
	3042.8	3855.48	3251.41
	3061.98	3489	2878.84
	3235.95	3665.71	3134.44
	3081.2	4244.14	2717.06
	2293.12	4367.2	3255.72
Figure 2D (left)	Ctrl-IgG +msCtrl-IgG	AQP4-IgG +msCtrl-IgG	AQP4-IgG +anti-CHI3L1
	6.1	4.3	6.8
	6.7	4.8	6
	5.4	4.4	5.9
	6.6	5.7	6.5
	6	5.5	5.4
	5.7	4.9	5.6
	6.7	5	6.5
	5.8	4.7	6.1
Figure 2D (right)	Ctrl-IgG+Vehicle								AQP4-IgG+Vehicle								AQP4-IgG+CHI3L1-Ab
	233	300	206	189	190	245	188	222	267	189	194	255	248	174	264	182	221.4	193.4	213.6	215.8	169.1	193.2	294	223
	201	233	252	298	222	256	205	197	198.8	233.1	247	237.5	210.3	215.6	217.5	260.4	194.2	219.7	246.7	221.7	228	233	262.4	270
	232	215	223	204	251	251	215	245	151	194	212	232	227	231	183	156	238	256	213	181	220	223	179	193
	219	239	275	229	245	295	245	225	162	220	169	213	237	159	165	152	214	218	211	217	223	241	220	247
	257	216	214	275	206	219	237	292	127	195	197	219	152	184	199	215	254	254	243	206	229	271	205	214
	224	255	265	234	264	220	259	250	216	168	211	213	139	201	183	158	213	254	245	258	271	275	215	200
Figure 2E
Ctrl-IgG +msCtrl-IgG	1.0931	1.09668	1.06446	0.77246	0.831198	1.1946	1.09667
	1.15723	0.787983	1.09876	0.901364	0.954468	0.760781	0.924187
	0.790539	1.15719	0.855001	1.43623	1.26048	1.10032	0.986655
AQP4-IgG +msCtrl-IgG	32.4241	21.986	17.0586	5.61271	24.4247	23.5997	13.5882
	24.1969	23.7416	17.446	4.99535	26.659	28.8577	15.5663
	25.5239	23.1968	11.7379	5.78947	23.8555	22.3995	10.5443
AQP4-IgG +anti-CHI3L1	12.541	3.04816	1.84685	3.70684	9.78079	10.3958	10.3843
	8.05633	6.68211	2.2035	2.57963	11.9286	12.243	8.7071
	11.8228	5.83065	4.55391	3.79881	12.079	8.19544	7.75642
Figure 2F		Ctrl-IgG+Vehicle					AQP4-IgG+Vehicle					AQP4-IgG+CHI3L1-Ab
	TNF-α (pg/mg)	22.4918	25.0465	23.8315	25.9255	20.3168	162.15	132.818	102.317	163.15	138.818	54.5789	43.8601	68.6621	44.221	52.0252
	IL-1β (pg/mg)	9.71008	10.0343	10.3232	10.9127	11.0456	60.0339	55.0534	52.5155	61.1487	72.6691	20.0121	18.3178	23.646	11.782	25.3196
	IL-6 (pg/mg)	6.75796	7.27513	8.45558	7.27284	7.90617	46.2061	57.6713	49.9924	58.4276	57.3659	16.8276	27.4361	19.2948	27.7455	19.1954
	C3 (μg/mg)	32.6125	28.8581	22.9596	31.5986	28.6386	53.0578	42.8941	57.0578	62.4856	48.6054	35.5685	38.6588	34.8696	46.2847	42.0569
Figure 2G (left)	Ctrl-IgG +msCtrl-IgG	AQP4-IgG +msCtrl-IgG	AQP4-IgG +anti-CHI3L1
	7.1	4.5	6.8
	7.3	4.9	6.1
	6.9	4.7	6.3
									AQP4-IgG+Vehicle			AQP4-IgG+CHI3L1-Ab
Figure 2G (middle)	Ctrl-IgG +msCtrl-IgG	AQP4-IgG +msCtrl-IgG	AQP4-IgG +anti-CHI3L1					Figure 2G (right)	Axon diameter(μm)	g-ratio		Axon diameter(μm)	g-ratio
	0.764259	0.898602	0.716493						5.66822	0.898602		2.91821	0.716493
	0.807825	0.828353	0.782556						2.20017	0.828353		2.88903	0.782556
	0.658389	0.838036	0.707731						2.87533	0.838036		1.69938	0.707731
	0.735533	0.839894	0.772232						2.37047	0.839894		4.58021	0.772232
	0.676757	0.802474	0.783062						2.82595	0.802474		3.39182	0.783062
	0.713812	0.864883	0.720636						2.11154	0.864883		3.15421	0.720636
	0.756214	0.84679	0.752074						1.95425	0.84679		3.34264	0.752074
	0.647598	0.879731	0.685778						2.09974	0.879731		1.5426	0.685778
	0.780976	0.912012	0.681678						3.00212	0.912012		3.18716	0.681678
	0.730282	0.846747	0.726677						1.71839	0.846747		3.64106	0.726677
	0.819054	0.821516	0.746459						2.15306	0.821516		4.01954	0.746459
	0.70598	0.914712	0.747394						2.52781	0.914712		3.19195	0.747394
	0.771518	0.891354	0.691654						3.13233	0.891354		2.64431	0.691654
	0.633202	0.838519	0.745294						2.57746	0.838519		3.32679	0.745294
	0.713899	0.834939	0.755482						2.13046	0.834939		3.46447	0.755482
	0.599149	0.728179	0.666609						1.72024	0.728179		2.39133	0.666609
	0.736857	0.849322	0.759341						2.47664	0.849322		3.43993	0.759341
	0.761682	0.707426	0.64887						2.37717	0.707426		1.68999	0.64887
	0.666156	0.846183	0.781051						1.68697	0.846183		2.5007	0.781051
	0.630484	0.7897	0.661649						1.93887	0.7897		2.36966	0.661649
	0.697681	0.883366	0.665347						2.51973	0.883366		1.93493	0.665347
	0.640376	0.861515	0.732639						3.29543	0.861515		2.71748	0.732639
	0.668309	0.849871	0.818373						2.63078	0.849871		2.80741	0.818373
	0.742919	0.807058	0.756985						1.88558	0.807058		3.39858	0.756985
	0.724972	0.785475	0.713998						1.29477	0.785475		2.44298	0.713998
	0.76857	0.860029	0.775058						2.24772	0.860029		4.51212	0.775058
	0.746967	0.842832	0.762131						3.44067	0.842832		3.85121	0.762131
	0.61546	0.899418	0.685478						3.39276	0.899418		2.79467	0.685478
	0.718042	0.889678	0.724563						2.38493	0.889678		2.8428	0.724563
	0.778051	0.730483	0.747055						1.77921	0.730483		2.55762	0.747055
	0.77792	0.874583	0.762838						2.19641	0.874583		3.39201	0.762838
	0.718743	0.771353	0.780216						2.42177	0.771353		2.71748	0.780216
	0.786244	0.741546	0.632928						1.59418	0.741546		2.67758	0.632928
	0.777566	0.886982	0.75859						2.76258	0.886982		2.37985	0.75859
	0.803076	0.863823	0.828665						4.41812	0.863823		3.14248	0.828665
	0.549103	0.929247	0.855461						2.18973	0.929247		4.44385	0.855461
	0.680884	0.88993	0.840441						4.03677	0.88993		4.38033	0.840441
	0.626028	0.86474	0.82324						2.63755	0.86474		3.77302	0.82324
	0.503553	0.8723	0.716544						4.39658	0.8723		2.01017	0.716544
	0.661035	0.85223	0.934959						2.76949	0.85223		6.20899	0.934959
	0.617956	0.856872	0.751631						1.42006	0.856872		3.22135	0.751631
	0.598242	0.868169	0.787622						1.58697	0.868169		2.24346	0.787622
	0.727163	0.889197	0.872051						1.34685	0.889197		3.95677	0.872051
	0.727059	0.908469	0.8538						2.08024	0.908469		3.11008	0.8538
	0.655089	0.910286	0.881067						1.56962	0.910286		3.05178	0.881067
	0.609298	0.916179	0.775495						3.67709	0.916179		2.14951	0.775495
	0.699852	0.857396	0.843331						1.62622	0.857396		2.37369	0.843331
	0.715055	0.902203	0.844018						1.22449	0.902203		3.06469	0.844018
	0.761229	0.847065	0.838165						1.36284	0.847065		2.96132	0.838165
	0.764806	0.957167	0.80341						3.3394	0.957167		2.23977	0.80341
	0.808411	0.898034	0.702744						2.21949	0.898034		2.88705	0.702744
	0.804384	0.896228	0.779689						2.37637	0.896228		2.7088	0.779689
	0.768459	0.794835	0.734504						2.40567	0.794835		3.76237	0.734504
	0.779151	0.787829	0.710924						1.91807	0.787829		3.8789	0.710924
	0.747832	0.871339	0.703521						2.44897	0.871339		2.43331	0.703521
	0.650108	0.906114	0.7507						2.30618	0.906114		3.25518	0.7507
	0.657368	0.796628	0.713083						3.35025	0.796628		2.40037	0.713083
	0.676593	0.896836	0.765798						2.30646	0.896836		3.19673	0.765798
	0.804451	0.818924	0.758012						1.98626	0.818924		4.15189	0.758012
	0.779332	0.885566	0.804066						2.01965	0.885566		3.7774	0.804066
	0.767284	0.836946	0.743106						2.92714	0.836946		2.54713	0.743106
	0.764196	0.893132	0.814269						3.27235	0.893132		3.83713	0.814269
	0.730759	0.894501	0.711073						3.28963	0.894501		2.49815	0.711073
	0.733188	0.762127	0.82308						1.79241	0.762127		3.31374	0.82308
	0.802035	0.779976	0.735476						1.6223	0.779976		2.49764	0.735476
	0.631731	0.862515	0.771308						2.58388	0.862515		4.16201	0.771308
	0.808835	0.803121	0.742303						3.06698	0.803121		2.8649	0.742303
	0.786773	0.818043	0.75524						3.57949	0.818043		2.58536	0.75524
	0.804447	0.821179	0.735218						1.4716	0.821179		1.98497	0.735218
	0.734424	0.762076	0.772641						2.65416	0.762076		2.11516	0.772641
	0.68752	0.796926	0.695994						1.5765	0.796926		1.55371	0.695994
	0.662154	0.770518	0.747825						1.51005	0.770518		2.39878	0.747825
	0.825726	0.826796	0.718185						2.84213	0.826796		2.02972	0.718185
	0.753647	0.75058	0.74995						2.32543	0.75058		2.03973	0.74995
	0.788799	0.810906	0.735133						2.10943	0.810906		2.6361	0.735133
	0.688339	0.900798	0.70589						1.63559	0.900798		2.14803	0.70589
	0.695011	0.821862	0.746674						1.4223	0.821862		2.71725	0.746674
	0.721461	0.826032	0.586596						2.06271	0.826032		1.79383	0.586596
	0.686995	0.869409	0.6966						2.09428	0.869409		1.96368	0.6966
	0.729757	0.805605	0.604538						1.87338	0.805605		2.04628	0.604538
	0.799388	0.819871	0.711378						1.98209	0.819871		2.61962	0.711378
	0.753314	0.83723	0.756339						1.61915	0.83723		2.0891	0.756339
	0.670711	0.864699	0.66983						1.61048	0.864699		1.49607	0.66983
	0.592087	0.826696	0.879293						3.14997	0.826696		2.68304	0.879293
	0.575834	0.959216	0.874625						2.22665	0.959216		5.35218	0.874625
	0.732961	0.85468	0.849457						1.56677	0.85468		3.13294	0.849457
	0.731811	0.933078	0.832677						2.76073	0.933078		3.52787	0.832677
	0.816111	0.89562	0.79324						1.80375	0.89562		3.21025	0.79324
	0.64882	0.899855	0.855253						1.58777	0.899855		2.96755	0.855253
	0.657879	0.928412	0.76578						2.24204	0.928412		2.20017	0.76578
	0.663546	0.894902	0.800464						2.19205	0.894902		3.60749	0.800464
	0.668484	0.931811	0.717008						2.71983	0.931811		2.01017	0.717008
	0.610106	0.892456	0.812774						2.00826	0.892456		2.53561	0.812774
	0.75289	0.943956	0.817514						2.34099	0.943956		2.5134	0.817514
	0.617894	0.915426	0.805033						2.15543	0.915426		2.54638	0.805033
	0.56932	0.921156	0.83274						2.30729	0.921156		3.08706	0.83274
	0.879118	0.981228	0.838971						4.01985	0.981228		2.30259	0.838971
	0.626228	0.935106	0.750607						2.14149	0.935106		1.40336	0.750607
	0.554402	0.840301	0.761853						1.7547	0.840301		1.65802	0.761853
	0.74043	0.892331	0.801183						2.13315	0.892331		2.03128	0.801183
	0.59128	0.863945	0.696272						2.19583	0.863945		1.8744	0.696272
	0.625809	0.862836	0.666307						3.01187	0.862836		1.69901	0.666307
	0.720968	0.866589	0.699335						2.03973	0.866589		1.87983	0.699335
	0.719891	0.74601	0.788556						2.25507	0.74601		2.25281	0.788556
	0.745128	0.75247	0.732918						1.5071	0.75247		1.70013	0.732918
	0.809088	0.820646	0.766429						1.99968	0.820646		2.41624	0.766429
	0.671478	0.866852	0.70415						1.52892	0.866852		2.07687	0.70415
	0.627612	0.823475	0.800113						2.95055	0.823475		2.12267	0.800113
	0.561437	0.773405	0.758961						2.60255	0.773405		3.02895	0.758961
	0.69998	0.906887	0.737218						2.58905	0.906887		3.3394	0.737218
	0.646488	0.863983	0.743672						3.5663	0.863983		2.62035	0.743672
	0.71737	0.856941	0.781221						3.31624	0.856941		4.17621	0.781221
	0.777061	0.858937	0.721269						2.89784	0.858937		3.0476	0.721269
	0.639697	0.815412	0.707982						1.38325	0.815412		2.27027	0.707982
	0.648915	0.816724	0.715995						1.51384	0.816724		2.3117	0.715995
	0.714801	0.815663	0.701662						2.08879	0.815663		2.13016	0.701662
	0.722047	0.875087	0.70734						2.19612	0.875087		2.59985	0.70734
	0.57495	0.840778	0.774014						2.81058	0.840778		3.72528	0.774014
	0.674456	0.822627	0.766193						3.10434	0.822627		2.15483	0.766193
	0.730769	0.902876	0.751206						2.03911	0.902876		2.36293	0.751206
	0.666705	0.620289	0.719735						2.45883	0.620289		2.24403	0.719735
	0.865139	0.846226	0.723608						2.79945	0.846226		2.66303	0.723608
	0.669835	0.853392	0.629318						3.32908	0.853392		2.07533	0.629318
	0.640721	0.842656	0.796033						4.4394	0.842656		3.2041	0.796033
	0.631485	0.900042	0.737281						3.2542	0.900042		2.70197	0.737281
	0.743435	0.907638	0.710599						3.057	0.907638		2.91711	0.710599
	0.545707	0.841686	0.773377						3.6992	0.841686		2.27252	0.773377
	0.66918	0.823374	0.718605						2.04597	0.823374		2.45339	0.718605
	0.722178	0.780807	0.784661						1.66301	0.780807		2.65656	0.784661
	0.659845	0.817475	0.818403						2.14803	0.817475		3.97332	0.818403
	0.734777	0.831841	0.817041						3.02558	0.831841		3.29253	0.817041
	0.670991	0.914348	0.708382						3.25381	0.914348		2.34317	0.708382
	0.761772	0.818645	0.728657						2.14892	0.818645		2.57573	0.728657
	0.785601	0.885306	0.809327						2.19031	0.885306		1.63481	0.809327
	0.683149	0.946872	0.782776						2.34263	0.946872		2.1722	0.782776
	0.754231	0.757589	0.781459						1.42721	0.757589		1.78636	0.781459
	0.728149	0.915034	0.689928						2.82099	0.915034		1.50794	0.689928
	0.682181	0.84004	0.79653						2.43227	0.84004		2.51644	0.79653
	0.749572	0.931661	0.77922						2.98254	0.931661		1.83282	0.77922
	0.641954	0.778031	0.771715						1.71765	0.778031		1.62974	0.771715
	0.65564	0.870891	0.802623						2.30563	0.870891		2.18769	0.802623
	0.696899	0.963242	0.741677						1.97436	0.963242		1.44142	0.741677
	0.810294	0.988081	0.675182						5.66282	0.988081		1.50667	0.675182
	0.72412	0.822007	0.795543						2.13911	0.822007		2.43462	0.795543
	0.778757	0.936909	0.724986						4.67164	0.936909		1.5426	0.724986
	0.732161	0.934136	0.775588						4.66877	0.934136		1.97242	0.775588
	0.659097	0.869319	0.754266						3.2249	0.869319		1.82725	0.754266
	0.720033	0.851757	0.755887						2.21403	0.851757		2.55986	0.755887
	0.708815	0.89302	0.815502						4.49458	0.89302		2.63828	0.815502
	0.73708	0.861137	0.835611						2.18069	0.861137		4.18338	0.835611
Average g-ratio	0.703417	0.852977	0.761976
	0.71881	0.858668	0.758803
	0.696975	0.851912	0.749487
Figure 2I (left)	Chil1f/f+Ctrl-IgG	cKO+Ctrl-IgG	Chil1f/f+AQP4-IgG	cKO+AQP4-IgG
	6.6	6.1	5.1	6.5
	6.1	6.5	4.1	5.7
	5.6	5.8	4.5	5.9
	6.2	6.1	5.4	5.7
	6	6.4	5.5	6.8
	5.6	6.2	5.2	5.6
	5.8	6.5	5.4	6.5
	6.7	5.6	4.3	5.5
Figure 2I (right)	1								2								3								4
	209	281	300	214	194	195	205	193	215	209	204	227	197	213	230	234	300	242	197	198	195	203	208	230	203	227	251	195	205	219	237	259
	235	215	300	200	200	230	268	246	204	224	232	263	201	230	271	248	192	195	262	193	214	281	232	300	247	254	237	200	237	226	243	235
	211	270	210	264	266	228	234	241	202	217	235	211	217	223	294	269	219	199	205	214	166	176	201	223	244	249	222	241	223	220	269	230
	236	227	243	261	265	210	224	232	252	243	248	220	229	233	225	231	133	193	217	148	208	200	203	209	210	218	233	226	253	232	231	242
	220	221	288	224	233	237	243	275	220	225	254	229	233	247	248	231	154	154	193	210	158	161	177	204	249	191	237	239	215	229	271	276
	231	239	267	267	213	216	220	269	225	219	212	238	245	262	250	251	154	167	178	166	183	205	193	200	209	259	220	246	272	262	265	266
Figure 2J (left1)	Chil1f/f+Ctrl-IgG	cKO+Ctrl-IgG	Chil1f/f+AQP4-IgG	cKO+AQP4-IgG
	1.00774	0.903733	0.813256	0.948075
	0.933956	0.987934	0.887842	0.973591
	0.918503	0.91703	0.892175	0.882282
	1.09872	1.07963	0.801783	1.0388
	1.04108	1.03868	0.786779	1.03778
	Bartlett's test
	Bartlett's statistic (corrected)	0.7469
	P value	0.8621
	P value summary	ns
	Are SDs significantly different (P < 0.05)?	No
Figure 2J (left2)	Chil1f/f+Ctrl-IgG	cKO+Ctrl-IgG	Chil1f/f+AQP4-IgG	cKO+AQP4-IgG
	3607.31	4261.8	5139.96	3467.92
	3359.78	3355.95	5112.83	3921.43
	3428.92	3726.84	4965.48	4047.19
	3949.94	3412.68	4634.76	3785.34
	4008.46	3954.34	4615.73	3875.91
Figure 2J (left3)	Chil1f/f+Ctrl-IgG	cKO+Ctrl-IgG	Chil1f/f+AQP4-IgG	cKO+AQP4-IgG
	2924.84	3169.03	3747.89	3082.6
	2740.87	2684.76	4173.73	2666.57
	2813.47	2817.86	3926.2	2287.54
	3181.9	2895.6	4182.59	3221.57
	2933.02	3075.6	3846.44	2860.79

## Sheet: Figure S3
Figure S3B(upper)	Ctrl-IgG +msCtrl-IgG	AQP4-IgG +msCtrl-IgG	AQP4-IgG +anti-CHI3L1
	1.06	0.65	0.97
	1.02	0.63	0.95
	0.95	0.64	0.99
	0.96	0.6	1.04
	1	0.68	1.02
Figure S3B (bottom)	Ctrl-IgG +msCtrl-IgG	AQP4-IgG +msCtrl-IgG	AQP4-IgG +anti-CHI3L1
	0.93	0.94	1.05
	1.06	1	1
	0.95	1.01	0.94
	1	0.89	0.97
	1.06	0.93	0.95
Figure S3C (upper1)	Ctrl-IgG +msCtrl-IgG	AQP4-IgG +msCtrl-IgG	AQP4-IgG +anti-CHI3L1
	455	1060	564
	515	1097	572
	457	1143	781
	355	1038	642
	419	1057	652
Figure S3C (upper2)	Ctrl-IgG +msCtrl-IgG	AQP4-IgG +msCtrl-IgG	AQP4-IgG +anti-CHI3L1
	0.28	0.49	0.37
	0.26	0.44	0.34
	0.25	0.48	0.28
	0.24	0.47	0.27
	0.22	0.51	0.38
Figure S3C (upper3)	Ctrl-IgG +msCtrl-IgG	AQP4-IgG +msCtrl-IgG	AQP4-IgG +anti-CHI3L1
	0.91	1.42	1.02
	1.14	1.26	1.05
	1.03	1.27	0.96
	0.99	1.37	1.02
	0.93	1.45	1.11
Figure S3C (upper4)	Ctrl-IgG +msCtrl-IgG	AQP4-IgG +msCtrl-IgG	AQP4-IgG +anti-CHI3L1
	0.98	1.41	0.99
	1.06	1.55	1.07
	1.09	1.35	1.02
	0.83	1.49	1.09
	1.04	1.44	0.97
Figure S3D	Ctrl-IgG +msCtrl-IgG	AQP4-IgG +msCtrl-IgG	AQP4-IgG +anti-CHI3L1
	7911.29	6988.06	7676.95
	7246.69	5374.95	7143.78
	7550.56	5131.99	7457.8
	7703	5767.68	7064.36
	7377.87	5913.92	7234.92
Figure S3F	Ctrl-IgG	AQP4-IgG
	0.488072	1.17867
	0.531653	1.20326
	0.45866	1.05897
Figure S3G	Ctrl-IgG +msCtrl-IgG	AQP4-IgG +msCtrl-IgG	AQP4-IgG +anti-CHI3L1
	1.3875	12.2325	6.4485
	1.473	12.3945	4.4205
	1.9695	9.513	5.52

## Sheet: Figure S4
Figure S4A	Figure S3H (left)	Chil1flox/flox	Chil1 cKO
		0.932807	0.141612
		0.81895	0.251229
		1.19401	0.0732339
		1.05423	0.291512
	Figure S3H (right)	Chil1flox/flox	Chil1 cKO
		1.07152	0.205324
		0.792571	0.0936402
		1.20435	0.129108
		0.93156	0.221917
Figure S4C		Chil1f/f+Ctrl-IgG	cKO+Ctrl-IgG	Chil1f/f+AQP4-IgG	cKO+AQP4-IgG
		7117.12	8195.76	4818.71	7899.15
		7515.29	6999.56	6782.32	7529.14
		7824.97	7999.08	6697.63	7830.43
		8229.04	8066.32	5765.19	7731.77
		7332.54	7469.31	5494.92	7290.41
Figure S4D		Chil1f/f+Ctrl-IgG	cKO+Ctrl-IgG	Chil1f/f+AQP4-IgG	cKO+AQP4-IgG
		0.75584	0.7569	1.74876	1.45224	1.45352	2.64375	32.5309	24.9161	23.788	7.75928	10.4748	7.13641
		0.852663	0.988237	1.1886	1.56843	1.73112	1.97155	19.573	27.3591	31.3259	8.20772	9.39776	5.87189
		0.978066	0.884245	1.15666	1.71891	1.60633	1.93323	30.4378	14.7746	21.3155	9.13134	6.39465	4.43238
		1.16519	0.864895	0.993095	1.94347	1.58311	1.73695	8.0542	6.50828	9.69913	2.41626	4.95249	2.90974
		1.04198	0.971764	0.987762	1.79561	1.71135	1.73055	38.4235	28.069	24.6448	12.527	18.4207	9.39344
		0.964104	0.808058	1.28393	1.70216	1.51491	2.08595	32.8225	28.2416	31.9544	10.8467	7.47248	6.58632
		0.883744	1.19094	0.95016	0.305729	0.197436	0.168543	10.4154	13.5622	9.20783	0.124629	0.0686479	0.276235
Figure S4D	TNF-α (pg/mg)	27.5256	25.3832	16.9351	24.6643	23.8177	19.4389	26.503	18.8541	36.295	20.4892	139.028	142.471	115.643	160.222	151.634	62.7273	72.0882	70.5273	60.4327	44.8527
	IL-1β(pg/mg)	11.9064	8.16589	9.24069	8.08529	11.0903	9.05191	15.0391	8.53085	11.3829	7.75738	99.8199	80.9116	81.2798	62.1702	68.0848	25.0393	34.8707	21.8399	35.3485	45.3545
	IL-6(pg/mg)	8.60813	13.4833	10.1664	7.22146	6.69944	12.4988	11.7796	9.31563	10.5146	12.0842	78.1909	90.0025	64.1277	70.52	43.2011	17.0497	38.6187	20.564	11.2088	29.2309
	C3(μg/mg)	22.7038	29.5947	31.1499	28.8667	29.5896	31.2563	30.7947	27.2558	23.1603	25.017	44.0198	55.7497	65.0311	45.1154	52.8583	39.7488	50.2157	42.6206	36.8873	41.6457

## Sheet: Figure 3
Figure 3B (left, upper)	PBS	10ng/mL	50ng/mL	100ng/mL	200ng/mL
	0.544455	0.614586	0.666767	0.719722	0.888193
	0.506344	0.596149	0.653431	0.849272	0.959249
	0.495454	0.590003	0.700105	0.870863	0.914839
Figure 3B (right, upper)	PBS	10ng/mL	50ng/mL	100ng/mL	200ng/mL
	0.412154	0.405628	0.440717	0.406404	0.435043
	0.472732	0.424055	0.452448	0.440714	0.464211
	0.486836	0.415791	0.442467	0.481864	0.430212
Figure 3B (left, bottom)	PBS	10ng/mL	50ng/mL	100ng/mL	200ng/mL
	0.99538	0.996581	0.989934	0.927251	0.726094
	0.837662	0.861746	0.835207	0.969937	1.05469
	0.955719	0.869142	0.888128	0.910607	0.750095
Figure 3B (right, bottom)	PBS	10ng/mL	50ng/mL	100ng/mL	200ng/mL
	0.389719	0.308411	0.441795	0.345919	0.438886
	0.568756	0.437318	0.425706	0.396038	0.465817
	0.470791	0.408229	0.409322	0.420187	0.448362
Figure 3C	PBS			10ng/mL			50ng/mL			100ng/mL			200ng/mL
	0.858162	1.0076	1.1565	5.60917	6.35792	6.40517	6.66594	6.92603	7.88224	8.05895	8.60741	9.15553	9.32951	15.6517	21.5102
	0.986742	0.993321	1.02025	3.98677	4.07915	4.34433	4.83139	5.13934	6.5196	17.5243	19.7692	15.9199	10.2728	16.8532	15.2443
	0.750967	0.79604	1.6728	2.5244	2.63885	2.90413	2.96008	3.17942	3.22294	9.92092	15.2107	12.5954	16.3987	8.88175	14.5438
	0.881836	0.988121	1.14763	1.63696	1.70363	1.87363	2.01257	2.09544	2.10926	2.37681	2.97622	3.375	4.10987	6.02806	5.15621
	0.874503	0.951147	1.20224	3.04458	3.13416	3.37445	3.95022	4.74541	4.97125	11.4958	18.3852	8.62068	8.84812	13.1769	17.0325
	0.835718	0.928223	1.2891	3.29988	3.37481	3.9922	4.31036	4.63197	4.86382	5.22705	5.63778	6.60232	6.93021	7.33673	7.9024
	0.724208	0.794035	1.73899	2.48385	3.10255	4.07856	6.68029	11.3554	17.5881	28.5803	20.3184	24.8715	25.8857	33.2614	31.6984
Figure 3D	PBS					CHI3L1 10ng/mL					CHI3L1 50ng/mL					CHI3L1 100ng/mL					CHI3L1 200ng/mL
TNF-α (pg/mL)	169.867	170.277	171.097			173.264	175.385	175.375			177.957	188.961	195.38			187.323	196.834	201.422			196.689	200.771	203.436
IL-1β(pg/mL)	54.7046	62.5113	63.1331			59.0809	68.7624	67.5524			72.353	77.8834	76.6881			90.4413	96.1524	97.0735			94.9633	98.0754	99.9857
IL-6(pg/mL)	36.0376	40.1417	42.5284			38.1999	42.9516	46.3559			46.0775	43.6951	50.8553			71.6761	71.9684	72.6505			73.1096	74.1274	73.377
C3(μg/mL)	280.709	295.026	301.083			321.231	330.461	323.526			346.916	350.747	383.391			435.555	446.504	426.799			436.143	429.405	445.929
Figure 3F	Ctrl-IgG+ +Vehicle	AQP4-IgG+Vehicle	Ctrl-IgG+CHI3L1	AQP4-IgG+CHI3L1
	0.608884	0.797774	0.724338	0.960616
	0.474929	0.81373	0.738825	0.979828
	0.493196	0.773841	0.688121	0.941403
Figure 3G (upper)	Ctrl-IgG+vehicle	AQP4-IgG+vehicle	Ctrl-IgG+CHI3L1	AQP4-IgG+CHI3L1
	0.795597	1.61078	1.57742	2.67147
	1.03615	1.98122	1.80802	3.17889
	1.0416	2.02835	1.85829	2.77455
	1.04815	2.06184	1.89728	2.80095
	1.07851	2.33862	2.1511	2.84931
Figure 3G (middle)	Ctrl-IgG+vehicle	AQP4-IgG+vehicle	Ctrl-IgG+CHI3L1	AQP4-IgG+CHI3L1
	0.825683	1.2316	1.56423	1.88218
	0.831492	1.40017	1.57953	1.63622
	0.880403	1.40121	1.62253	1.92798
	1.22538	1.4218	1.25017	1.67958
	1.23705	1.63964	1.33362	1.94338
Figure 3G (bottom)	Ctrl-IgG+vehicle	AQP4-IgG+vehicle	Ctrl-IgG+CHI3L1	AQP4-IgG+CHI3L1
	1.0097	0.74072	0.787114	0.400574
	1.01924	0.743992	1.0721	0.489451
	1.2325	0.668355	0.798438	0.542567
	0.876732	0.816101	0.978288	0.603915
	0.86183	0.690134	0.998379	0.55862
Figure 3H	Ctrl-IgG+vehicle			AQP4-IgG+vehicle			Ctrl-IgG+CHI3L1			AQP4-IgG+CHI3L1
	0.53391	1.18995	1.574	13.6003	7.64006	11.4205	10.8308	11.5585	14.2886	13.5828	17.2173	15.5957
	0.863514	1.08645	1.06592	10.6479	12.358	9.42314	12.3165	11.2446	7.81841	14.6479	12.3579	15.0066
	0.842242	1.46128	0.81251	7.77488	6.58021	9.37531	10.0554	11.0278	6.32521	16.48	11.8691	15.2079
	0.642527	1.54287	1.00874	3.91956	1.61583	3.02289	1.86219	2.08889	3.48969	3.30919	2.18232	5.39531
	0.728825	1.75313	0.782643	6.09373	5.9791	4.70589	12.1012	10.7259	12.3923	12.4896	17.7382	16.9848
	0.736997	1.44631	0.93815	4.80795	8.3526	8.95412	3.60603	10.137	9.72342	19.5965	14.6043	11.4524
	0.797953	1.20034	1.04405	13.1074	16.82	11.3891	13.5319	11.287	13.6013	23.9096	24.8604	30.2463
Figure 3I	Ctrl-IgG+Vehicle					AQP4-IgG+Vehicle					Ctrl-IgG+CHI3L1					AQP4-IgG+CHI3L1
TNF-α (pg/mL)	159.013	159.397	160.165			189.796	198.438	205.368			185.004	194.397	198.929			228.603	230.722	241.158
IL-1β(pg/mL)	56.8927	65.0118	65.6584			100.942	110.891	116.786			92.2501	98.0754	99.015			119.457	133.919	151.329
IL-6(pg/mL)	37.6045	41.8869	44.3775			59.6277	60.7097	61.3931			53.0589	53.2753	53.7802			69.138	76.3988	78.6482
C3(μg/mL)	310.605	296.761	288.955			452.679	453.412	473.504			407.361	447.591	437.636			502.756	488.352	533.948

## Sheet: Figure 4
Figure 4C (left)	shNC	shNC	shRAGE	shGAL3	shCRTH2	shCD44	shTMEM219	shIL13Ra2
	0.152646	0.753695	0.12654	0.698457	0.732658	0.653266	0.752365	0.756254
	0.123659	0.721585	0.17547	0.71363	0.648756	0.695824	0.643285	0.687588
	0.113266	0.713626	0.163255	0.726959	0.765259	0.706259	0.706255	0.665874
Figure 4B (right)	shNC	shNC	shRAGE	shGAL3	shCRTH2	shCD44	shTMEM219	shIL13Ra2
	0.528565	0.631588	0.532699	0.612586	0.621549	0.536986	0.625847	0.653865
	0.603655	0.604857	0.662359	0.642588	0.635898	0.685473	0.554876	0.545866
	0.556988	0.562587	0.586523	0.685463	0.596588	0.569857	0.52137	0.638457
Figure 4E (left)	RAGEflox/flox+Ctrl-IgG	RAGEflox/flox +AQP4-IgG	RAGE cKO+AQP4-IgG
	5.3	4.1	6.5
	6.3	4.7	5.7
	5.9	5.9	5.4
	6.7	5	6.4
	6.3	4.8	5.9
	6.5	5.1	6.3
	5.3	5.7	6.1
	6.7	4.7	6.3
Figure 4E (right)	RAGEflow/flow+Ctrl-IgG								RAGEflow/flow+AQP4-IgG								RAGEcKO+AQP4-IgG
	192	208	220	261	185	257	209	181	181	177	238	191	256	196	228	260	192	249	248	194	201	198	188	277
	181	242	219	188	241	219	260	270	206	226	239	258	229	206	211	251	205	245	223	203	205	267	247	246
	245	203	229	234	281	219	260	234	223	224	235	249	169	187	177	233	262	202	205	226	258	257	247	221
	223	275	243	201	211	256	225	230	244	193	176	189	241	213	171	185	221	230	245	218	233	227	249	294
	270	214	252	259	221	242	257	218	167	205	162	177	231	174	209	218	214	222	243	247	223	247	224	269
	233	267	264	263	222	226	279	212	189	165	208	135	194	185	200	189	279	216	206	246	224	221	192	292
Figure 4F (left1)	RAGEflox/flox+Ctrl-IgG	RAGEflox/flox +AQP4-IgG	RAGE cKO+AQP4-IgG
	1.01383	0.713822	0.965602
	1.02819	0.780133	1.01383
	1.06898	0.780133	0.864821
	0.923397	0.784173	0.883211
	0.965602	0.832147	0.899013
Figure 4F (left2)	RAGEflox/flox+Ctrl-IgG	RAGEflox/flox +AQP4-IgG	RAGE cKO+AQP4-IgG
	3238.76	4707.49	3922.05
	3287.28	5006.24	3439.05
	3024.26	4701.48	3896.62
	3580.36	5024.39	3989.04
	3188.34	5193.72	4401.32
Figure 4F (left3)	RAGEflox/flox+Ctrl-IgG	RAGEflox/flox +AQP4-IgG	RAGE cKO+AQP4-IgG
	2386.45	4191.6	3422.88
	2556.78	4127.95	2899.59
	2228.4	4612.77	3072.33
	2612.69	3551.72	3419.18
	2277.39	3826.95	3280.98
Figure 4F (left4)	RAGEflox/flox+Ctrl-IgG	RAGEflox/flox +AQP4-IgG	RAGE cKO+AQP4-IgG
	6647.98	4900.95	5633.49
	7158.98	5094.07	6473.51
	6207.7	5145.01	6069.73
	7451.02	5457.53	5912.33
	8654.07	4715.35	7042.11
Figure 4G
RAGEflox/flox+Ctrl-IgG	0.597348	0.864398	0.658368	0.62659	0.588864	0.777332	0.540238
	1.10657	0.966902	1.20276	0.979369	0.798993	0.903834	0.734329
	1.51284	1.19648	1.26285	1.62956	2.12541	1.42333	2.52072
RAGEflox/flox +AQP4-IgG	22.0833	22.6666	11.08	2.38989	15.3983	12.8284	29.6457
	18.5038	13.6779	28.6996	2.58422	16.6483	21.8419	32.3175
	18.6583	16.7338	29.0195	3.35084	16.9404	17.1621	23.0137
RAGE cKO+AQP4-IgG	2.43606	1.99619	2.20751	1.49409	3.48133	2.1487	6.24356
	2.44326	2.58684	7.48412	1.84846	4.07181	3.94903	20.0212
	2.66258	3.15526	4.34166	1.59803	4.68071	2.40799	12.2558
Figure 4H	hsCtrl-IgG+RAGEf/f					hsAQP4-IgG+RAGEf/f					hsAQP4-IgG+Rage cKO
TNF-α (pg/mg)	32.5261	35.2756	36.2774			143.979	145.919	150.768			75.2403	77.0307	79.9294
IL-1β(pg/mg)	18.5342	21.4358	22.1958			56.6966	61.505	62.1682			36.0291	36.766	37.4661
IL-6(pg/mg)	13.7956	13.8083	15.6053			53.0421	62.6092	63.938			40.2787	43.221	43.6955
C3(μg/mg)	28.4712	30.6807	32.7102			44.3009	41.3991	40.8247			35.2229	32.2425	34.308

## Sheet: Figure S6
Figure S6B (upper)			Vehicle	CHI3L1+Vehicle	CHI3L1+FPS-ZM1	CHI3L1+anti-RAGE
			0.90368	2.1196	1.14605	0.880237
			0.958095	1.64629	1.15277	1.05783
			1.01044	1.68388	1.22527	1.09547
			1.04833	1.79806	1.26336	1.16525
			1.07946	1.85521	1.01872	1.17272
Figure S6B (bottom)			Vehicle	CHI3L1+Vehicle	CHI3L1+FPS-ZM1	CHI3L1+anti-RAGE
			0.923429	1.55311	1.0826	1.01769
			0.925866	1.43866	1.15604	1.23505
			0.950925	1.64992	1.15674	1.16306
			1.07303	1.72232	1.1746	1.14009
			1.12675	1.60125	1.21097	1.3774
Figure S6C		Vehicle	0.659469	0.795998	0.536171	0.903809	0.590276	0.552652	0.567207
			0.935334	0.93043	0.903697	1.04069	1.0913	1.23837	0.888409
			1.62121	1.35022	2.06383	1.06317	1.55239	1.46116	1.98447
		CHI3L1+Vehicle	11.8354	13.1489	12.2436	2.05815	7.56584	15.5658	25.3634
			11.8718	13.8134	12.7521	2.50108	13.314	15.764	20.5851
			12.1879	14.4281	13.2368	3.24946	13.9951	11.5874	32.6907
		CHI3L1+FPS-ZM1	2.00894	3.79161	2.84303	2.46916	3.26287	4.45623	3.55666
			2.55061	4.25459	2.9971	3.70515	3.24858	3.70052	5.71192
			5.87917	6.66798	4.13374	3.44845	4.15646	3.23908	5.43161
		CHI3L1+anti-RAGE	6.71505	4.42688	3.90404	1.40298	5.52101	2.79741	12.3131
			3.68253	5.25213	4.54968	1.37631	6.53449	4.42358	7.62948
			5.80324	5.51206	7.65205	2.2054	3.89813	6.55854	6.1667
Figure S6D		Vehicle					CHI3L1+Vehicle					CHI3L1+FPS-ZM1					CHI3L1+anti-RAGE
TNF-α (pg/mL)		109.142	124.87	127.869			179.625	191.23	193.253			135.915	141.621	144.693			145.644	146.668	135.403
IL-1β(pg/mL)		54.3734	62.9291	65.7146			85.3789	88.1423	89.9386			66.0462	66.1125	78.4486			67.3064	69.495	78.0507
IL-6(pg/mL)		38.1208	39.5483	41.3706			64.9557	69.1409	71.0362			44.833	47.5665	48.4777			43.0107	43.9826	48.994
C3(μg/mL)		256.892	287.102	267.495			408.275	453.288	436.287			331.429	351.626	341.888			332.313	304.212	314.802
Figure S6F		RAGEfl/fl	RAGE cKO
		0.95393	0.490383
		0.888464	0.433251
		0.914592	0.460662
Figure S6G (left)		RAGEfl/fl	RAGE cKO
		0.913404	0.111336
		0.757854	0.329828
		1.26244	0.185155
		1.0663	0.132999
Figure S6G (right)		RAGEfl/fl	RAGE cKO
		0.89782	0.167276
		1.25022	0.0683324
		1.07916	0.297198
		0.772801	0.229408

## Sheet: Figure S7
Figure S7A (left)	HC-Serum	NMO-Serum		HC-CSF	NMO-CSF
	33.2643	53.4798		51.1261	75.3192
	26.9921	47.0025		143.568	130.288
	23.4946	26.7589		160.024	119.952
	30.7228	62.9464		50.6642	128.355
	26.619	66.8869		106.672	116.603
	18.9245	53.8762		34.3238	134.272
	16.7094	33.7306		105.748	112.487
	6.00708	36.3654		47.142	141.258
	43.5936	37.5312		50.491	104.651
	12.3958	52.8969		76.4162	94.2557
	27.5051	23.378		197.266	175.369
	35.0596	31.9352		107.942	58.5746
	28.6242	25.4065		119.548	53.2625
	27.7848	149.801		10.5926	200.268
	23.3081	58.9126		160.312	224.174
	21.9091	35.083		117.585	200.73
	11.0668	124.223		90.7935	189.182
	33.7306	77.1229		68.4481	217.533
	23.1587	32.0285		113.543	198.305
	19.8547	26.1527		134.156	176.133
	24.2685	15.7535		113.081	198.248
	38.5784	48.8631		90.1006	94.0847
	15.6249	91.2295		35.2476	222.556
	41.4268	43.2438		107.365	213.318
	24.1395	22.8184		86.232	124.225
	38.4215	105.315		104.536	67.6975
	10.5876	22.5386		68.1687	111.638
	27.6542	31.9119		104.689	212.278
	14.2483	44.4329		79.6872	204.531
	17.5548	38.2773		54.0267	173.863
	18.2381	44.363
	29.0168	50.7285
	38.4659	42.6142
	52.0581	15.9633
	27.6122	51.8477
	13.2356	67.3765
	26.5491	28.6242
	11.3123	39.8862
	16.901	54.5757
	34.1616	62.6899
	24.4298	20.0204
	11.9485	10.9269
	65.1601	49.5875
	27.3861	64.0576
	19.8544	53.4698
	13.6351	24.6597
	28.3112	37.4639
	24.9072	94.6488
	13.3789	63.5478
	16.7318	18.4325
		47.9964
		25.6587
		42.1417
		36.4475
		83.2516
		56.8647
		29.5487
		57.9862
		64.3357
		48.0648
Figure S7A (right)	NMO-serum		EDSS
	53.4798		5.5
	47.0025		1
	26.7589		1
	62.9464		1.5
	66.8869		5.5
	53.8762		1.5
	33.7306		1
	36.3654		2
	37.5312		6
	52.8969		5.5
	23.378		1.5
	31.9352		1.5
	25.4065		1
	149.801		6
	58.9126		1.5
	35.083		1
	124.223		6.5
	77.1229		6
	32.0285		5.5
	26.1527		1
	15.7535		1
	48.8631		4
	91.2295		4
	43.2438		1
	22.8184		4.5
	105.315		6.5
	22.5386		1.5
	31.9119		3.5
	44.4329		5.5
	38.2773		1.5
	44.363		1
	50.7285		5.5
	42.6142		5.5
	15.9633		6.5
	51.8477		1
	67.3765		5
	28.6242		1.5
	39.8862		2
	54.5757		1
	62.6899		4.5
	20.0204		1
	10.9269		1.5
	49.5875		2
	64.0576		2.5
	53.4698		1
	24.6597		4.5
	37.4639		3
	94.6488		6
	63.5478		5
	18.4325		3
	47.9964		3.5
	25.6587		2
	42.1417		3.5
	36.4475		1.5
	83.2516		3.5
	56.8647		2.5
	29.5487		5
	57.9862		2.5
	64.3357		1
	48.0648		2.5
Figure S7B (left)	HC-Serum	NMO-Serum
	1088.02	956.598
	1020.71	942.707
	1434.21	1117.4
	1076.27	1158.54
	2708.9	765.34
	1063.98	1193.8
	935.762	1206.62
	944.31	1146.25
	1031.93	1159.61
	1316.68	1067.19
	2476.51	764.271
	1959.37	1132.9
	1008.42	1324.69
	1117.94	1100.31
	1156.4	974.762
	1078.4	1292.63
	939.502	1172.96
	1728.57	1266.46
	1442.76	926.146
	1928.38	778.161
	1793.22	820.366
	1901.13	1249.9
	1186.32	1218.38
	1224.25	1149.46
	1229.06	827.312
	1638.82	894.626
	1193.27	1209.83
	1041.01	1243.48
	1147.32	1252.57
	1504.19	1056.5
	1463.45	811.819
	1328.34	1243.48
	1086.54	1203.95
	1177.19	1252.03
	1215.63	827.312
	1062.04	1199.68
	1130.32	1217.84
	907.716	1234.94
	1356.15	852.421
	1741.16	962.474
	1960.27	1603.56
	958.764	1255.24
	1228.51	1188.46
	1197.49	854.024
	1593.14	931.488
	1094.1	751.984
	1271.72	1234.4
	1998.58	1260.05
	1073.54	910.119
	1342.44	1130.76
		1158.01
		1333.24
		1327.36
		936.296
		664.903
		1396.81
		1250.43
		1359.41
		937.899
		968.885
Figure S6B (right)	NMO-serum		EDSS
	956.598		5.5
	1100.31		1
	1117.4		1
	1158.54		1.5
	765.34		5.5
	1193.8		1.5
	1206.62		1
	1146.25		2
	1159.61		6
	764.271		5.5
	1067.19		1.5
	1132.9		1.5
	1324.69		1
	942.707		6
	1266.46		1.5
	1292.63		1
	1172.96		6.5
	974.762		6
	926.146		5.5
	778.161		1
	1249.9		1
	820.366		4
	894.626		4
	1149.46		1
	827.312		4.5
	852.421		6.5
	1209.83		1.5
	1243.48		3.5
	811.819		5.5
	1056.5		1.5
	1252.57		1
	1243.48		5.5
	1203.95		5.5
	827.312		6.5
	1252.03		1
	1199.68		5
	1218.38		1.5
	1234.94		2
	1217.84		1
	962.474		4.5
	1603.56		1
	1255.24		1.5
	1188.46		2
	931.488		2.5
	1260.05		1
	751.984		4.5
	1234.4		3
	854.024		6
	910.119		5
	1130.76		3
	1158.01		3.5
	1333.24		2
	1327.36		3.5
	936.296		1.5
	664.903		3.5
	1396.81		2.5
	1250.43		5
	1359.41		2.5
	937.899		1
	968.885		2.5
Figure S7D (left)	Ctrl-IgG+Vehicle	AQP4-IgG+Vehicle	AQP4-IgG+FPS-ZM1	AQP4-IgG+sRAGE
	5.8	5	5.4	6.4
	5.9	4.3	6.5	5.8
	6.2	4.4	6.1	5.2
	6.6	4.4	6.5	6.6
	5.9	5.2	5.9	6.6
	5.8	5.3	6.5	5.9
	5.7	5.4	5.7	5.7
	6	5.7	6	5.8
Figure S7D (right)	Ctrl-IgG+Vehicle								AQP4-IgG+Vehicle								AQP4-IgG+FPS-ZM1								AQP4-IgG+sRage
	228	232	254	214	223	234	262	211	269	199	238	221	225	233	261	197	243	212	227	206	219	207	250	261	192.7	219.6	259.8	218.1	249.1	252.4	232.7	256.8
	225	245	233	216	219	248	224	233	217	234	200	207	219	259	249	256	219	212	217	214	229	250	248	264	254	168.7	243.5	270.7	279	202.4	253.5	270.8
	237	252	207	195	265	230	253	272	170	212	214	201	209	226	178	179	200	263	272	254	276	243	197	227	215.9	224.8	225.8	214.2	261.6	223.9	249.7	268.7
	230	243	250	230	214	245	247	285	166	203	237	169	188	144	216	159	229	230	255	247	214	227	231	290	234.8	250.6	212.5	218.3	244.3	219.2	245.2	247.4
	239	281	219	219	276	276	217	247	145	157	136	213	185	204	204	207	250	256	212	213	261	274	276	223	200.3	205.2	236	276.4	277.7	197.6	286.3	281.5
	216.2	217.1	233	245.5	285.7	300	242.4	221.5	154	145	188	203	214	217	156	178	229	248	224	228	232	263	225	280	220	256	214.4	254.2	258.6	243.4	249.2	255.3
Figure S7E (upper)	Ctrl-IgG+Vehicle	AQP4-IgG+Vehicle	AQP4-IgG+FPS-ZM1	AQP4-IgG+sRAGE
	1.03357	0.748138	1.00284	0.987948
	0.977721	0.739695	0.958	0.969353
	0.945256	0.85575	0.936303	0.914341
	1.01821	0.865861	0.94755	0.951755
	1.02525	0.881557	0.917516	0.948633
Figure S7E (bottom left1)	Ctrl-IgG+Vehicle	AQP4-IgG+Vehicle	AQP4-IgG+FPS-ZM1	AQP4-IgG+sRAGE
	8583.89	4628.31	7205.45	8506.44
	7488.06	5870.42	7713.93	7627.95
	7454.89	6309.73	8137	7270.69
	7336.36	6723.88	7710.01	7607.86
	7838.01	5287.06	7914.44	6745.25
Figure S7E (bottom left2)	Ctrl-IgG+Vehicle	AQP4-IgG+Vehicle	AQP4-IgG+FPS-ZM1	AQP4-IgG+sRAGE
	3453.29	4717.32	3275.2	3501.9
	3744.03	4402.82	3599.83	4136.45
	3478.95	4595.98	3844.95	3503.9
	3584.81	4836.47	3758.63	3667.76
	3465.23	5287.06	4008.61	4090.03
Figure S7E (bottom left3)	Ctrl-IgG+Vehicle	AQP4-IgG+Vehicle	AQP4-IgG+FPS-ZM1	AQP4-IgG+sRAGE
	3058.63	3827.26	3111.45	2704.94
	2922.17	3539.52	2999.86	3653.9
	2899.13	3505.41	3040.2	3219.34
	2917.87	4600.55	2891.26	3278.6
	2640.17	4185.59	3289.12	2869.44
Figure S7F
Ctrl-IgG+Vehicle	0.956505	0.825338	0.935157	0.986769	0.901466	0.883368	0.899373
	0.961992	1.02468	0.957356	1.00592	1.01431	1.05636	0.968792
	1.08678	1.18245	1.11697	1.00745	1.09365	1.07164	1.1477
AQP4-IgG+Vehicle	15.5012	25.7829	14.8597	1.8141	14.4724	20.6444	32.2453
	21.849	19.3009	15.9838	2.72659	20.2945	17.7887	31.8625
	22.7328	16.4511	15.0688	1.73401	16.0716	17.2308	30.5266
AQP4-IgG+FPS-ZM1	8.85913	3.07282	3.68983	3.21192	6.38875	5.4166	5.57564
	8.13504	3.86672	5.99109	1.24151	7.72931	5.9421	8.68201
	3.23088	3.94424	6.37509	2.06064	6.61595	6.5094	7.66176
AQP4-IgG+sRAGE	13.2476	8.52278	9.78745	3.23349	5.57815	4.13173	7.40888
	4.29393	6.35477	6.24796	3.21413	7.40372	5.3	6.61341
	8.01684	7.45264	6.58833	2.6853	6.77609	5.86634	8.78438
Figure S7G	hsCtrl-IgG+Vehicle					hsAQP4-IgG+Vehicle					hsAQP4-IgG+FPS-ZM1					hsAQP4-IgG+sRage
TNF-α (pg/mg)	25.6987	13.8785	24.2659	27.6255	18.7547	143.268	146.37	176.255	126.326	154.625	74.5291	64.9443	54.5291	45.4348	58.4259	68.1649	53.5924	51.5987	39.5597	42.5612
IL-1β(pg/mg)	9.8256	8.2576	7.424	6.3831	9.0904	62.9008	90.9114	55.207	65.0182	88.3647	31.5669	22.406	25.9819	31.8455	22.8419	15.6598	16.5924	26.5785	21.7743	23.3049
IL-6(pg/mg)	10.6285	6.9519	8.6595	6.1594	5.7757	52.4986	86.2655	69.5265	54.7654	43.4682	28.227	16.9261	27.7854	28.3717	17.4826	19.5687	21.9875	26.3469	18.1384	12.0359
C3(μg/mg)	29.3807	26.6705	32.4297	29.0163	23.4779	60.2089	46.463	54.6962	50.8978	57.1702	33.2509	39.6773	35.9098	36.5873	40.3312	27.9935	31.7488	34.8893	29.5563	33.6287

[truncated: 3 more sheets: Figure 5, Figure S9, Figure 6]
